# Supplementary material for: Statin Therapy and Cardiovascular Prevention: Contemporary Evidence, Challenges, and Future Directions—A Narrative Review
Source: Int J Environ Res Public Health. 2026 Jul 17;23(7):921. doi: 10.3390/ijerph23070921 (PMC13410502; doi:10.3390/ijerph23070921)
Supplement: Supplementary file 1 [file ijerph-23-00921-s001.zip]

Archive with 1 entries (1 files):
- ijerph-4407848-supplementary.pdf
